# Supplementary material for: The Role of mpMRI in the Assessment of Prostate Cancer Recurrence Using the PI-RR System: Diagnostic Accuracy and Interobserver Agreement in Readers with Different Expertise
Source: Diagnostics (Basel). 2023 Jan 20;13(3):387. doi: 10.3390/diagnostics13030387 (PMC9914595; doi:10.3390/diagnostics13030387)
Supplement: Supplementary file 1 [file diagnostics-13-00387-s001.zip]

Archive with 1 entries (1 files):
- diagnostics-2128318-supplementary.pdf
